# Supplementary material for: Long noncoding RNA Gm31629 promotes bone regeneration by maintaining bone marrow mesenchymal stem cells activity
Source: PeerJ. 2022 Jun 9;10:e13475. doi: 10.7717/peerj.13475 (PMC9188769; doi:10.7717/peerj.13475)
Supplement: Supplemental Information 2 [file peerj-10-13475-s002.zip]

Archive with 29 entries (28 files):
- raw data/
- raw data/figure1B.xlsx
- raw data/figure1C.xlsx
- raw data/figure1E.xlsx
- raw data/figure1G.xlsx
- raw data/figure1I.xlsx
- raw data/figure2C.xlsx
- raw data/figure2F.xlsx
- raw data/figure2H.xlsx
- raw data/figure3A.xlsx
- raw data/figure3C.xlsx
- raw data/figure3D.xlsx
- raw data/figure3F.xlsx
- raw data/figure3H.xlsx
- raw data/figure3J.xlsx
- raw data/figure4C.xlsx
- raw data/figure4F.xlsx
- raw data/figure4H.xlsx
- raw data/figure5B.xlsx
- raw data/figure5G.xlsx
- raw data/figure5J.xlsx
- raw data/figure5L.xlsx
- raw data/figure6C.xlsx
- raw data/figure6E.xlsx
- raw data/figure6G.xlsx
- raw data/figure7B.xlsx
- raw data/figure7D.xlsx
- raw data/figure7G.xlsx
- raw data/figure7I.xlsx
