# Supplementary material for: Long noncoding RNA Gm31629 promotes bone regeneration by maintaining bone marrow mesenchymal stem cells activity
Source: PeerJ. 2022 Jun 9;10:e13475. doi: 10.7717/peerj.13475 (PMC9188769; doi:10.7717/peerj.13475)
Supplement: Supplemental Information 2 [file peerj-10-13475-s002.zip › raw data/figure1B.xlsx]

## Sheet: Sheet1
		3m
	Brdu positive cells(%)	50.4
	Brdu positive cells(%)	57.5
	Brdu positive cells(%)	46.1
		12m
	Brdu positive cells(%)	24.3
	Brdu positive cells(%)	33.2
	Brdu positive cells(%)	28.6
