# Supplementary material for: Long noncoding RNA Gm31629 promotes bone regeneration by maintaining bone marrow mesenchymal stem cells activity
Source: PeerJ. 2022 Jun 9;10:e13475. doi: 10.7717/peerj.13475 (PMC9188769; doi:10.7717/peerj.13475)
Supplement: Supplemental Information 2 [file peerj-10-13475-s002.zip › raw data/figure1C.xlsx]

## Sheet: Sheet1
24h
Absorbancy 1
wavelength: 450 nm
plank 1
absorbancy	1	2	3	4	5	6	7	8	9	10	11	12
A	0.524	0.6522	0.5223	0.5059	0.4843	0.442
B	0.4893	0.5707	0.5822	0.5138	0.5173	0.3265
C	0.5615	0.5986	0.5585	0.456	0.4344	0.4294
D	0.5249	0.6072	0.5543	0.4919	0.4787	0.3993
E
F
G
H
sample	1	2	3	4	5	6	7	8	9	10	11	12
A	3m10001	3m20001	3m30001	12m10001	12m20001	12m30001
B	3m10002	3m20002	3m30002	12m10002	12m20002	12m30002
C	3m10003	3m20003	3m30003	12m10003	12m20003	12m30003
D
E
F
G
H
48h
Absorbancy 1
wavelength: 450 nm
plank 1
absorbancy	1	2	3	4	5	6	7	8	9	10	11	12
A							0.6626	0.6636	0.5826	0.489	0.5979	0.4734
B							0.7141	0.7026	0.6332	0.572	0.5529	0.422
C							0.6606	0.6355	0.6523	0.5382	0.6042	0.4614
D							0.6791	0.6672	0.6227	0.5331	0.585	0.4523
E
F
G
H
sample	1	2	3	4	5	6	7	8	9	10	11	12
A							3m10001	3m20001	3m30001	12m10001	12m20001	12m30001
B							3m10002	3m20002	3m30002	12m10002	12m20002	12m30002
C							3m10003	3m20003	3m30003	12m10003	12m20003	12m30003
D
E
F
G
H
72h
Absorbancy 1
wavelength: 450 nm
plank 1
absorbancy	1	2	3	4	5	6	7	8	9	10	11	12
A
B
C
D	0.6626	0.7674	0.738	0.6228	0.5818	0.5138
E	0.6655	0.757	0.7911	0.5919	0.5575	0.4844
F	0.6963	0.6852	0.8065	0.6383	0.5717	0.5688
G	0.6748	0.736533	0.778533	0.61767	0.57033	0.52233
H
sample	1	2	3	4	5	6	7	8	9	10	11	12
A
B
C
D	3m10001	3m20001	3m30001	12m10001	12m20001	12m30001
E	3m10002	3m20002	3m30002	12m10002	12m20002	12m30002
F	3m10003	3m20003	3m30003	12m10003	12m20003	12m30003
G
H
