# Supplementary material for: Long noncoding RNA Gm31629 promotes bone regeneration by maintaining bone marrow mesenchymal stem cells activity
Source: PeerJ. 2022 Jun 9;10:e13475. doi: 10.7717/peerj.13475 (PMC9188769; doi:10.7717/peerj.13475)
Supplement: Supplemental Information 2 [file peerj-10-13475-s002.zip › raw data/figure1E.xlsx]

## Sheet: Sheet1
	0h	24h			migration rate(%)
3m 1	390451	148234	242217	0.620352	62.0352
3m 2	379493	133666	245827	0.647777	64.7777
3m 3	381520	124267	257253	0.674284	67.4284
12m 1	414258	213242	201016	0.485243	48.5243
12m 2	408841	261726	147115	0.359834	35.9834
12m 3	362038	203826	158212	0.437004	43.7004
