# Supplementary material for: Long noncoding RNA Gm31629 promotes bone regeneration by maintaining bone marrow mesenchymal stem cells activity
Source: PeerJ. 2022 Jun 9;10:e13475. doi: 10.7717/peerj.13475 (PMC9188769; doi:10.7717/peerj.13475)
Supplement: Supplemental Information 2 [file peerj-10-13475-s002.zip › raw data/figure1G.xlsx]

## Sheet: Sheet1
	β-gal+ cells(%)
	3m
1	18.3
2	25.6
3	16.7
	12m
1	39.1
2	42.5
3	46.2
