# Supplementary material for: Long noncoding RNA Gm31629 promotes bone regeneration by maintaining bone marrow mesenchymal stem cells activity
Source: PeerJ. 2022 Jun 9;10:e13475. doi: 10.7717/peerj.13475 (PMC9188769; doi:10.7717/peerj.13475)
Supplement: Supplemental Information 2 [file peerj-10-13475-s002.zip › raw data/figure1I.xlsx]

## Sheet: Sheet1
Absorbancy 1
wavelength:562 nm
plank 1			0.685
absorbancy	1	2	3	4	5	6	7	8	9	10	11	12
A	0.038	0.752	0.654	0.794	0.288	0.232	0.333
B	0.039	0.724	0.678	0.758	0.306	0.212	0.302
C	0.038	0.789	0.625	0.732	0.293	0.221	0.315
D		0.714	0.616	0.756	0.25	0.194	0.295
E		0.685	0.639	0.719	0.267	0.173	0.263
F		0.751	0.587	0.69	0.255	0.183	0.277
G		0.717	0.614	0.723	0.257	0.183	0.278
H		1.04694	0.896918	1.05614	0.375907	0.267809	0.406583
sample	1	2	3	4	5	6	7	8	9	10	11	12
A	blank1	3m10001	3m20001	3m30001	12m10001	12m20001	12m30001
B	blank1	3m10002	3m20002	3m30002	12m10002	12m20002	12m30002
C	blank1	3m10003	3m20003	3m30003	12m10003	12m20003	12m30003
