# Supplementary material for: Long noncoding RNA Gm31629 promotes bone regeneration by maintaining bone marrow mesenchymal stem cells activity
Source: PeerJ. 2022 Jun 9;10:e13475. doi: 10.7717/peerj.13475 (PMC9188769; doi:10.7717/peerj.13475)
Supplement: Supplemental Information 2 [file peerj-10-13475-s002.zip › raw data/figure2C.xlsx]

## Sheet: Sheet1
	3m	12m
BV/TV（%）	19.0356	8.4559
BV/TV（%）	23.463	9.33755
BV/TV（%）	31.2378	12.8448
BV/TV（%）	29.7491	13.2822
BV/TV（%）	26.7393	4.63628
BV/TV（%）	19.5783	6.83567
