# Supplementary material for: Long noncoding RNA Gm31629 promotes bone regeneration by maintaining bone marrow mesenchymal stem cells activity
Source: PeerJ. 2022 Jun 9;10:e13475. doi: 10.7717/peerj.13475 (PMC9188769; doi:10.7717/peerj.13475)
Supplement: Supplemental Information 2 [file peerj-10-13475-s002.zip › raw data/figure2F.xlsx]

## Sheet: Sheet1
	3m ocn+ cells/mm2	12m ocn+ cells/mm2
	64.3	8.5
	57.4	13.8
	55.1	35.4
	46	22.1
	34.5	18.6
	37.4	28.3
