# Supplementary material for: Long noncoding RNA Gm31629 promotes bone regeneration by maintaining bone marrow mesenchymal stem cells activity
Source: PeerJ. 2022 Jun 9;10:e13475. doi: 10.7717/peerj.13475 (PMC9188769; doi:10.7717/peerj.13475)
Supplement: Supplemental Information 2 [file peerj-10-13475-s002.zip › raw data/figure2H.xlsx]

## Sheet: Sheet1
	3m trap+ cells/mm2	12m trap+ cells/mm2
	74.3	47.4
	82.5	46.2
	65.7	38.6
	97.2	60.7
	78.3	55.5
	103.6	40.3
