# Supplementary material for: Long noncoding RNA Gm31629 promotes bone regeneration by maintaining bone marrow mesenchymal stem cells activity
Source: PeerJ. 2022 Jun 9;10:e13475. doi: 10.7717/peerj.13475 (PMC9188769; doi:10.7717/peerj.13475)
Supplement: Supplemental Information 2 [file peerj-10-13475-s002.zip › raw data/figure3A.xlsx]

## Sheet: Sheet1
					11.7604
		Gapdh Ct value	Gm31629 Ct value	ΔCT	ΔCT mean	ΔΔCT	2(-ΔΔCT)
	3m	16.6338	28.4739	11.8401	11.6722	-0.0882308	1.06307
	3m	16.6164	28.1206	11.5042	11.6231	-0.137326	1.09986
	3m	16.2526	28.1395	11.8869	11.9859	0.225557	0.855265
	3m	16.627	27.9862	11.3592
	3m	16.6748	28.715	12.0401
	3m	16.2791	28.2109	11.9318
	12m	16.5674	29.8677	13.3003	13.4467	1.68633	0.310715
	12m	15.7434	29.3366	13.5931	13.3851	1.62467	0.324284
	12m	16.4816	29.5912	13.1095	13.9577	2.19726	0.218051
	12m	16.2853	29.9459	13.6606
	12m	15.7831	29.6194	13.8363
	12m	15.9018	29.9808	14.079
