# Supplementary material for: Long noncoding RNA Gm31629 promotes bone regeneration by maintaining bone marrow mesenchymal stem cells activity
Source: PeerJ. 2022 Jun 9;10:e13475. doi: 10.7717/peerj.13475 (PMC9188769; doi:10.7717/peerj.13475)
Supplement: Supplemental Information 2 [file peerj-10-13475-s002.zip › raw data/figure3C.xlsx]

## Sheet: Sheet1
		WT
	Brdu positive cells(%)	52.4
	Brdu positive cells(%)	56.7
	Brdu positive cells(%)	45.5
		Gm31629
	Brdu positive cells(%)	40.6
	Brdu positive cells(%)	27.1
	Brdu positive cells(%)	32.3
