# Supplementary material for: Long noncoding RNA Gm31629 promotes bone regeneration by maintaining bone marrow mesenchymal stem cells activity
Source: PeerJ. 2022 Jun 9;10:e13475. doi: 10.7717/peerj.13475 (PMC9188769; doi:10.7717/peerj.13475)
Supplement: Supplemental Information 2 [file peerj-10-13475-s002.zip › raw data/figure3D.xlsx]

## Sheet: Sheet1
24h
Absorbancy 1
wavelength: 450 nm
plank 1
absorbancy	1	2	3	4	5	6	7	8	9	10	11	12
A	0.644	0.5522	0.6623	0.5559	0.5543	0.453
B	0.6893	0.4707	0.6822	0.6138	0.5673	0.4355
C	0.6115	0.5286	0.6285	0.506	0.5844	0.5094
D	0.648267	0.517167	0.657667	0.558567	0.568667	0.465967
E
F
G
H
sample	1	2	3	4	5	6	7	8	9	10	11	12
A	C10001	C20001	C30001	G10001	G20001	G30001
B	C10002	C20002	C30002	G10002	G20002	G30002
C	C10003	C20003	C30003	G10003	G20003	G30003
D
E
F
G
H
48h
Absorbancy 1
wavelength: 450 nm
plank 1
absorbancy	1	2	3	4	5	6	7	8	9	10	11	12
A							0.7426	0.6936	0.6726	0.526	0.6569	0.5134
B							0.7251	0.7826	0.6432	0.612	0.6458	0.531
C							0.6706	0.7255	0.6233	0.5462	0.6153	0.6014
D							0.712767	0.7339	0.646367	0.5614	0.639333	0.5486
E
F
G
H
sample	1	2	3	4	5	6	7	8	9	10	11	12
A							C10001	C20001	C30001	G10001	G20001	G30001
B							C10002	C20002	C30002	G10002	G20002	G30002
C							C10003	C20003	C30003	G10003	G20003	G30003
D
E
F
G
H
72h
Absorbancy 1
wavelength: 450 nm
plank 1
absorbancy	1	2	3	4	5	6	7	8	9	10	11	12
A
B
C
D	0.6836	0.7834	0.838	0.6217	0.5234	0.7231
E	0.7735	0.828	0.7611	0.6219	0.5455	0.6874
F	0.7023	0.7722	0.8125	0.5694	0.5617	0.7138
G	0.7198	0.794533	0.803867	0.604333	0.543533	0.7081
H
sample	1	2	3	4	5	6	7	8	9	10	11	12
A
B
C
D	C10001	C20001	C30001	G10001	G20001	G30001
E	C10002	C20002	C30002	G10002	G20002	G30002
F	C10003	C20003	C30003	G10003	G20003	G30003
G
H
