# Supplementary material for: Long noncoding RNA Gm31629 promotes bone regeneration by maintaining bone marrow mesenchymal stem cells activity
Source: PeerJ. 2022 Jun 9;10:e13475. doi: 10.7717/peerj.13475 (PMC9188769; doi:10.7717/peerj.13475)
Supplement: Supplemental Information 2 [file peerj-10-13475-s002.zip › raw data/figure3F.xlsx]

## Sheet: Sheet1
	0h	24h			migration rate(%)
C1	391635	147184	244451	0.624181	62.4181
C2	263078	59451	203627	0.774018	77.4018
C3	288613	86495	202118	0.700308	70.0308
G1	291787	126093	165694	0.567859	56.7859
G2	294965	145629	149336	0.506284	50.6284
G3	277779	128181	149598	0.53855	53.855
