# Supplementary material for: Long noncoding RNA Gm31629 promotes bone regeneration by maintaining bone marrow mesenchymal stem cells activity
Source: PeerJ. 2022 Jun 9;10:e13475. doi: 10.7717/peerj.13475 (PMC9188769; doi:10.7717/peerj.13475)
Supplement: Supplemental Information 2 [file peerj-10-13475-s002.zip › raw data/figure3H.xlsx]

## Sheet: Sheet1
	β-gal+ cells(%)
	WT
	16.4
	22.7
	19.2
	Gm-KO
	35.1
	44.6
	38.5
