# Supplementary material for: Long noncoding RNA Gm31629 promotes bone regeneration by maintaining bone marrow mesenchymal stem cells activity
Source: PeerJ. 2022 Jun 9;10:e13475. doi: 10.7717/peerj.13475 (PMC9188769; doi:10.7717/peerj.13475)
Supplement: Supplemental Information 2 [file peerj-10-13475-s002.zip › raw data/figure3J.xlsx]

## Sheet: Sheet1
Absorbancy 1
wavelength:562 nm
plank 1			0.699444
absorbancy	1	2	3	4	5	6	7	8	9	10	11	12
A	0.034	0.674	0.732	0.754	0.338	0.282	0.403
B	0.036	0.658	0.744	0.788	0.346	0.215	0.382
C	0.037	0.695	0.779	0.792	0.313	0.301	0.365
D		0.64	0.698	0.72	0.304	0.248	0.369
E		0.622	0.708	0.752	0.31	0.179	0.346
F		0.658	0.742	0.755	0.276	0.264	0.332
G		0.64	0.716	0.742333	0.296667	0.230333	0.349
H		0.915012	1.02367	1.07943	0.424146	0.329309	0.498967
sample	1	2	3	4	5	6	7	8	9	10	11	12
A	blank1	C10001	C20001	C30001	G10001	G20001	G30001
B	blank1	C10002	C20002	C30002	G10002	G20002	G30002
C	blank1	C10003	C20003	C30003	G10003	G20003	G30003
