# Supplementary material for: Long noncoding RNA Gm31629 promotes bone regeneration by maintaining bone marrow mesenchymal stem cells activity
Source: PeerJ. 2022 Jun 9;10:e13475. doi: 10.7717/peerj.13475 (PMC9188769; doi:10.7717/peerj.13475)
Supplement: Supplemental Information 2 [file peerj-10-13475-s002.zip › raw data/figure4C.xlsx]

## Sheet: Sheet1
	WT	Gm31629-KO
BV/TV(%)	18.5333	10.9592
BV/TV(%)	30.1334	7.12369
BV/TV(%)	26.5151	6.05173
BV/TV(%)	17.7623	16.0859
BV/TV(%)	24.5078	8.21376
BV/TV(%)	19.2088	16.5485
