# Supplementary material for: Long noncoding RNA Gm31629 promotes bone regeneration by maintaining bone marrow mesenchymal stem cells activity
Source: PeerJ. 2022 Jun 9;10:e13475. doi: 10.7717/peerj.13475 (PMC9188769; doi:10.7717/peerj.13475)
Supplement: Supplemental Information 2 [file peerj-10-13475-s002.zip › raw data/figure4F.xlsx]

## Sheet: Sheet1
	WT ocn+ cells/mm2	Gm31629-KO ocn+ cells/mm2
	44.3	17.6
	57.5	34.4
	62.4	25.7
	50.1	22.8
	40.5	32.4
	32.2	43.2
