# Supplementary material for: Long noncoding RNA Gm31629 promotes bone regeneration by maintaining bone marrow mesenchymal stem cells activity
Source: PeerJ. 2022 Jun 9;10:e13475. doi: 10.7717/peerj.13475 (PMC9188769; doi:10.7717/peerj.13475)
Supplement: Supplemental Information 2 [file peerj-10-13475-s002.zip › raw data/figure4H.xlsx]

## Sheet: Sheet1
	WT trap+ cells/mm2	Gm31629-KO trap+ cells/mm2
	110.4	95.3
	83.5	80.7
	90.1	87.3
	101.7	76.6
	85.3	84.2
	82.6	91.8
