# Supplementary material for: Long noncoding RNA Gm31629 promotes bone regeneration by maintaining bone marrow mesenchymal stem cells activity
Source: PeerJ. 2022 Jun 9;10:e13475. doi: 10.7717/peerj.13475 (PMC9188769; doi:10.7717/peerj.13475)
Supplement: Supplemental Information 2 [file peerj-10-13475-s002.zip › raw data/figure5B.xlsx]

## Sheet: Sheet1
		Gapdh Ct value	Ct mean	ΔCt	relative enrichment		IgG-Gm31629 enchriment	YB1-Gm31629 enchriment	IgG-Gapdh enchriment	YB1-Gapdh enchriment
	IgG	31.6118	31.905	-0.692026	1.61555		1.40359	11.6327	1.61555	1.3241
	IgG	32.1982	32.9506	0.353584	0.782637		0.81801	9.79902	0.782637	1.2672
	IgG	33.1819	32.9696	0.372557	0.772412		0.870965	14.3775	0.772412	0.970505
	IgG	32.7193
	IgG	32.5137
	IgG	33.4255
	YB1	31.2008	32.192	-0.405015	1.3241
	YB1	33.1832	32.2554	-0.341648	1.2672
	YB1	32.9266	32.6402	0.0431917	0.970505
	YB1	31.5841
	YB1	33.2252
	YB1	32.0552
		Gm31629 Ct value	32.597
	IgG	32.2573	32.1079	-0.489123	1.40359
	IgG	31.9585	32.8868	0.289809	0.81801
	IgG	34.288	32.7963	0.199314	0.870965
	IgG	31.4856
	IgG	33.8333
	IgG	31.7593
	YB1	29.0206	29.0569	-3.54011	11.6327
	YB1	29.0932	29.3044	-3.29264	9.79902
	YB1	29.4551	28.7513	-3.84574	14.3775
	YB1	29.1536
	YB1	28.983
	YB1	28.5196
