# Supplementary material for: Long noncoding RNA Gm31629 promotes bone regeneration by maintaining bone marrow mesenchymal stem cells activity
Source: PeerJ. 2022 Jun 9;10:e13475. doi: 10.7717/peerj.13475 (PMC9188769; doi:10.7717/peerj.13475)
Supplement: Supplemental Information 2 [file peerj-10-13475-s002.zip › raw data/figure5G.xlsx]

## Sheet: Sheet1
								p16 promoter enrichiment
			promoter	CT	Ctmean	CT(2%imput)-CT(IP)	2CT(2%imput)-CT(IP)	2%×2CT(2%imput)-CT(IP)
		YB1-2%imput	P16	32.0895	31.5867	2.83015	7.11147	0.142229
		YB1-2%imput	P16	31.0839	31.7803	2.88129	7.36811	0.147362
		YB1-2%imput	P16	31.9152	31.7654	3.21004	9.25377	0.185075
		YB1-2%imput	P16	31.6454
		YB1-2%imput	P16	31.4884					p16 promoter enrichiment	fraction of imput	0.142229	0.0147101
		YB1-2%imput	P16	32.0424						fraction of imput	0.147362	0.0199656
		YB1-IP	P16	28.6201	28.7566					fraction of imput	0.185075	0.0080023
		YB1-IP	P16	28.8931	28.899
		YB1-IP	P16	28.9458	28.5553
		YB1-IP	P16	28.8522
		YB1-IP	P16	28.5689
		YB1-IP	P16	28.5417
		IgG-2%imput	P16	30.7116	31.1946	-0.443189	0.735507	0.0147101
		IgG-2%imput	P16	31.6775	31.825	-0.00248241	0.998281	0.0199656
		IgG-2%imput	P16	31.7202	31.0747	-1.32151	0.400115	0.0080023
		IgG-2%imput	P16	31.9297
		IgG-2%imput	P16	31.5515
		IgG-2%imput	P16	30.5978
		IgG-IP	P16	31.1879	31.6377
		IgG-IP	P16	32.0876	31.8275
		IgG-IP	P16	32.2002	32.3962
		IgG-IP	P16	31.4547
		IgG-IP	P16	31.9916
		IgG-IP	P16	32.8008
