# Supplementary material for: Long noncoding RNA Gm31629 promotes bone regeneration by maintaining bone marrow mesenchymal stem cells activity
Source: PeerJ. 2022 Jun 9;10:e13475. doi: 10.7717/peerj.13475 (PMC9188769; doi:10.7717/peerj.13475)
Supplement: Supplemental Information 2 [file peerj-10-13475-s002.zip › raw data/figure5J.xlsx]

## Sheet: Sheet1
	β-gal+ cells(%)
	WT+con	WT+YB1	KO+con	KO+YB1
	14.5	3.4	37.4	18.5
	23.1	7.2	35.2	22.5
	16.8	5.6	42.7	16.4
