# Supplementary material for: Long noncoding RNA Gm31629 promotes bone regeneration by maintaining bone marrow mesenchymal stem cells activity
Source: PeerJ. 2022 Jun 9;10:e13475. doi: 10.7717/peerj.13475 (PMC9188769; doi:10.7717/peerj.13475)
Supplement: Supplemental Information 2 [file peerj-10-13475-s002.zip › raw data/figure5L.xlsx]

## Sheet: Sheet1
Absorbancy 1
wavelength:562 nm
plank 1
		0.031
absorbancy	1	2	3	4	5	6	7	8	9	10	11	12
A	0.028	0.639	0.682	0.711	0.853	0.901	0.917	0.302	0.258	0.387
B	0.034	0.595	0.652	0.682	0.861	0.935	0.865	0.336	0.271	0.418
C	0.031	0.614	0.679	0.734	0.883	0.926	0.894	0.315	0.264	0.395
D		0.632	0.573	0.683
E		0.608	0.556	0.716
F		0.665	0.504	0.675
G
H
sample	1	2	3	4	5	6	7	8	9	10	11	12
A	blank1	W/C10001	W/C20001	W/C30001	W/Y10001	W/Y20001	W/Y30001	G/C10001	G/C20001	G/C30001
B	blank1	W/C10002	W/C20002	W/C30002	W/Y10002	W/Y20002	W/Y30002	G/C10002	G/C20002	G/C30002
C	blank1	W/C10003	W/C20003	W/C30003	W/Y10003	W/Y20003	W/Y30003	G/C10003	G/C20003	G/C30003
		G/Y10001	G/Y20001	G/Y30001
		G/Y10002	G/Y20002	G/Y30002
		G/Y10003	G/Y20003	G/Y30003
		0.608	0.651	0.68	0.822	0.87	0.886	0.271	0.227	0.356
		0.564	0.621	0.651	0.83	0.904	0.834	0.305	0.24	0.387
		0.583	0.648	0.703	0.852	0.895	0.863	0.284	0.233	0.364
		0.601	0.542	0.652
		0.577	0.525	0.685
		0.634	0.473	0.644
		0.585	0.64	0.678	0.834667	0.889667	0.861	0.286667	0.233333	0.369
		0.604	0.513333	0.660333
		0.585	0.834667	0.286667	0.604
		0.64	0.889667	0.233333	0.51
		0.678	0.861	0.369	0.66
		0.59	0.83	0.29	0.6
		0.64	0.89	0.23	0.51
		0.68	0.86	0.37	0.66
		0.636667
		WT+con	WT+YB1	KO+con	KO+YB1
		0.926702	1.30366	0.455497	0.942408
		1.00524	1.39791	0.361257	0.801047
		1.06806	1.35079	0.581152	1.03665
