# Supplementary material for: Long noncoding RNA Gm31629 promotes bone regeneration by maintaining bone marrow mesenchymal stem cells activity
Source: PeerJ. 2022 Jun 9;10:e13475. doi: 10.7717/peerj.13475 (PMC9188769; doi:10.7717/peerj.13475)
Supplement: Supplemental Information 2 [file peerj-10-13475-s002.zip › raw data/figure6C.xlsx]

## Sheet: Sheet1
		β-gal+ cells(%)
		Vehicle
	1	28.4
	2	35.7
	3	38.2
		TF2A
	1	15.1
	2	18.6
	3	20.5
