# Supplementary material for: Long noncoding RNA Gm31629 promotes bone regeneration by maintaining bone marrow mesenchymal stem cells activity
Source: PeerJ. 2022 Jun 9;10:e13475. doi: 10.7717/peerj.13475 (PMC9188769; doi:10.7717/peerj.13475)
Supplement: Supplemental Information 2 [file peerj-10-13475-s002.zip › raw data/figure6E.xlsx]

## Sheet: Sheet1
Absorbancy 1
wavelength:562 nm
plank 1			0.315556
absorbancy	1	2	3	4	5	6	7	8	9	10	11	12
A	0.037	0.369	0.312	0.392	0.721	0.585	0.664
B	0.033	0.335	0.295	0.404	0.715	0.597	0.667
C	0.035	0.373	0.321	0.354	0.78	0.645	0.703
D		0.332	0.275	0.355	0.684	0.548	0.627
E		0.302	0.262	0.371	0.682	0.564	0.634
F		0.338	0.286	0.319	0.745	0.61	0.668
G		0.324	0.274333	0.348333	0.703667	0.574	0.643
H		1.02676	0.869366	1.01092	2.22993	1.81901	2.03768
sample	1	2	3	4	5	6	7	8	9	10	11	12
A	blank1	V10001	V20001	V30001	T10001	T20001	T30001
B	blank1	V10002	V20002	V30002	T10002	T20002	T30002
C	blank1	V10003	V20003	V30003	T10003	T20003	T30003
