# Supplementary material for: Long noncoding RNA Gm31629 promotes bone regeneration by maintaining bone marrow mesenchymal stem cells activity
Source: PeerJ. 2022 Jun 9;10:e13475. doi: 10.7717/peerj.13475 (PMC9188769; doi:10.7717/peerj.13475)
Supplement: Supplemental Information 2 [file peerj-10-13475-s002.zip › raw data/figure6G.xlsx]

## Sheet: Sheet1
	Vehicle Osteoclasts /well
1	78
2	89
3	94
	TF2A Osteoclasts /well
1	75
2	92
3	73
