# Supplementary material for: Long noncoding RNA Gm31629 promotes bone regeneration by maintaining bone marrow mesenchymal stem cells activity
Source: PeerJ. 2022 Jun 9;10:e13475. doi: 10.7717/peerj.13475 (PMC9188769; doi:10.7717/peerj.13475)
Supplement: Supplemental Information 2 [file peerj-10-13475-s002.zip › raw data/figure7B.xlsx]

## Sheet: Sheet1
	Weight(g) Before treatment			Weight(g) After treatment
	Vehicle	TF2A		Vehicle	TF2A
	27.4	31.1		28.1	31.7
	30.2	26.7		30.8	27.5
	26.5	27.9		27.3	28.8
	31	28.7		32	29.2
	30.7	29.2		30.1	30.4
	32.1	30.5		32.7	31.8
