# Supplementary material for: Long noncoding RNA Gm31629 promotes bone regeneration by maintaining bone marrow mesenchymal stem cells activity
Source: PeerJ. 2022 Jun 9;10:e13475. doi: 10.7717/peerj.13475 (PMC9188769; doi:10.7717/peerj.13475)
Supplement: Supplemental Information 2 [file peerj-10-13475-s002.zip › raw data/figure7D.xlsx]

## Sheet: Sheet1
	Vehicle	TF2A
BV/TV(%)	7.81427	15.8456
BV/TV(%)	10.1741	17.3989
BV/TV(%)	5.11139	13.2753
BV/TV(%)	9.79146	10.781
BV/TV(%)	6.86408	8.64161
BV/TV(%)	10.6522	15.0633
