# Supplementary material for: Long noncoding RNA Gm31629 promotes bone regeneration by maintaining bone marrow mesenchymal stem cells activity
Source: PeerJ. 2022 Jun 9;10:e13475. doi: 10.7717/peerj.13475 (PMC9188769; doi:10.7717/peerj.13475)
Supplement: Supplemental Information 2 [file peerj-10-13475-s002.zip › raw data/figure7G.xlsx]

## Sheet: Sheet1
	Vehicle ocn+ cells/mm2	TF2A ocn+ cells/mm2
	12.6	31.4
	27.1	50.8
	17.8	37
	32.4	47.6
	34	30.4
	23.4	40.7
