# Supplementary material for: Long noncoding RNA Gm31629 promotes bone regeneration by maintaining bone marrow mesenchymal stem cells activity
Source: PeerJ. 2022 Jun 9;10:e13475. doi: 10.7717/peerj.13475 (PMC9188769; doi:10.7717/peerj.13475)
Supplement: Supplemental Information 2 [file peerj-10-13475-s002.zip › raw data/figure7I.xlsx]

## Sheet: Sheet1
	Vehicle trap+ cells/mm2	TF2A trap+ cells/mm2
	49.7	57.5
	43.2	50.6
	41.7	63.7
	56.7	55.1
	52.3	53.4
	48.6	46.3
